# Supplementary material for: Indocyanine Green-Loaded Liposomes-Assisted Photoacoustic Computed Tomography for Evaluating In Vivo Tumor Penetration of Liposomal Nanocarriers
Source: Micromachines (Basel). 2023 Dec 30;15(1):90. doi: 10.3390/mi15010090 (PMC10820658; doi:10.3390/mi15010090)
Supplement: Supplementary file 1 [file micromachines-15-00090-s001.zip]

Archive with 1 entries (1 files):
- micromachines-2656662-supplementary.pdf
